# Supplementary material for: Improving the Long-Term Mechanical Properties of Thermoplastic Short Natural Fiber Compounds by Using Alternative Matrices
Source: Biomimetics (Basel). 2025 Jan 13;10(1):46. doi: 10.3390/biomimetics10010046 (PMC11761199; doi:10.3390/biomimetics10010046)
Supplement: Supplementary file 1 [file biomimetics-10-00046-s001.zip]

Archive with 1 entries (1 files):
- biomimetics-3327081-supplementary.pdf
